# Supplementary material for: Antisense Gapmers with LNA-Wings and (S)-5′-C-Aminopropyl-2′-arabinofluoro-nucleosides Could Efficiently Suppress the Expression of KNTC2
Source: Molecules. 2022 Oct 30;27(21):7384. doi: 10.3390/molecules27217384 (PMC9654562; doi:10.3390/molecules27217384)
Supplement: Supplementary file 1 [file molecules-27-07384-s001.zip]

Archive with 1 entries (1 files):
- molecules-1970198-supplementary.pdf
